# Supplementary material for: Regulation of adenylyl cyclase 5 in striatal neurons confers the ability to detect coincident neuromodulatory signals
Source: PLoS Comput Biol. 2019 Oct 30;15(10):e1007382. doi: 10.1371/journal.pcbi.1007382 (PMC6821081; doi:10.1371/journal.pcbi.1007382)
Supplement: S1 Table — Each rate constant was calculated using a number of snapshots from MD simulations. The reported numbers for each snapshot are the mean values estimated from 4 BD simulations of 50 000 trajectories (standard deviation in parentheses). Rate constants were calculated for complexes including apo and holo AC5 (superscripts a and h respectively). (XLSX) [file pcbi.1007382.s017.xlsx]

## Sheet: Sheet1
MD	kf1a	kf1h	kf2a	kf2h
1	0.003 (0.002)	0.013 (0.004)	0.015 (0.002)	0.005 (0.002)
2	0.011 (0.003)	0.045 (0.007)	0.018 (0.006)	0.028 (0.004)
3	0.038 (0.003)	0.019 (0.002)	0.036 (0.006)	0.10 (0.01)
4	0.022 (0.006)		0.008 (0.003)	0.061 (0.006)
5			0.016 (0.003)
6			0.013 (0.003)
7			0.027 (0.005)
Mean	0.018 (0.007)	0.026 (0.009)	0.02 (0.01)	0.05 (0.01)
MD	kf3a	kf3h	kf4a	kf4h
1	0.009 (0.003)	0.004 (0.001)	0.037 (0.004)	0.035 (0.004)
2	0.004 (0.001)	0.017 (0.004)	0.007 (0.003)	0.016 (0.003)
3	0.011 (0.005)	0.032 (0.004)	0.007 (0.003)	0.013 (0.002)
4	0.005 (0.002)	0.016 (0.002)	0.0087 (0.0007)	0.016 (0.003)
5	0.030 (0.004)		0.06 (0.01)
6
7
Mean	0.012 (0.008)	0.017 (0.006)	0.02 (0.01)	0.020 (0.006)
